# Supplementary material for: Unequal Trends in Coronary Heart Disease Mortality by Socioeconomic Circumstances, England 1982–2006: An Analytical Study
Source: PLoS One. 2013 Mar 20;8(3):e59608. doi: 10.1371/journal.pone.0059608 (PMC3603902; doi:10.1371/journal.pone.0059608)
Supplement: Table S1 — Men: CHD death counts, mortality rates per 100,000 and standard errors of rates by age group, deprivation quintile and year. 1982–2006, England. (XLSX) [file pone.0059608.s001.xlsx]

## Sheet: MEN
Table S1: Men - CHD death counts, mortality rate per 100,000 and standard error of rate, by agegroup, deprivation quintile and year. 1982-2006, England
Counts and rates are 3-year averages ('1982' estimate based on pooled data for 1981, 1982, 1983)
			1982	1983	1984	1985	1986	1987	1988	1989	1990	1991	1992	1993	1994	1995	1996	1997	1998	1999	2000	2001	2002	2003	2004	2005	2006
35-44	Q1	Deaths	513	494	514	520	543	521	486	477	464	436	391	346	320	283	258	251	254	261	240	228	210	215	208	214	200
		Rate	27.4447	25.5481	25.8741	25.5281	26.0851	24.6063	22.7316	22.1976	21.5214	20.3554	18.4734	16.5816	15.3877	13.5339	12.1921	11.6774	11.5946	11.6616	10.4876	9.77673	8.88307	9.02386	8.69262	8.94006	8.36905
		SE of rate	1.21171	1.14946	1.14126	1.11948	1.11942	1.07802	1.03113	1.01636	0.999106	0.974844	0.934239	0.89143	0.860201	0.804505	0.759046	0.737072	0.727509	0.721833	0.676973	0.64748	0.61299	0.615422	0.602725	0.61113	0.591781
	Q2	Deaths	656	630	610	624	611	587	557	531	532	514	464	418	374	366	351	356	345	331	303	301	301	310	295	280	244
		Rate	35.4918	33.0109	31.1896	31.2071	29.9965	28.4223	26.7802	25.4557	25.4671	24.8004	22.6731	20.721	18.6106	18.1274	17.1971	17.186	16.359	15.3778	13.7824	13.4235	13.2122	13.4533	12.702	12.0135	10.4602
		SE of rate	1.38572	1.31519	1.26283	1.24929	1.21353	1.17311	1.13472	1.10468	1.10414	1.0939	1.05257	1.0135	0.962332	0.947534	0.917914	0.910857	0.880738	0.845241	0.791779	0.773718	0.76154	0.764098	0.739536	0.717946	0.669643
	Q3	Deaths	778	709	721	703	737	675	650	610	609	564	531	480	458	421	440	428	408	346	336	348	370	365	358	329	313
		Rate	43.7916	38.6764	38.4108	36.67	37.7851	34.1728	32.7034	30.6114	30.5142	28.4478	27.057	24.7216	23.5903	21.5048	22.1585	21.17	19.7723	16.3959	15.564	15.7741	16.4761	16.0362	15.5711	14.2177	13.4723
		SE of rate	1.57001	1.45252	1.43049	1.38304	1.39183	1.31531	1.28273	1.23942	1.2365	1.19787	1.17417	1.12838	1.1023	1.04808	1.05636	1.02329	0.978876	0.881447	0.849084	0.845579	0.856553	0.839374	0.82296	0.783846	0.761502
	Q4	Deaths	889	858	855	837	828	791	779	756	741	697	657	607	571	553	545	545	523	490	464	481	492	462	473	478	510
		Rate	51.72	48.4685	47.285	45.4653	44.3585	41.9851	41.2025	39.9496	39.1243	37.0041	35.131	32.6511	30.5607	29.205	28.246	27.6233	25.8812	23.6413	21.8294	22.0685	22.0963	20.3977	20.6052	20.6068	21.8219
		SE of rate	1.73463	1.65469	1.61711	1.57151	1.54156	1.49282	1.47623	1.45295	1.43727	1.40163	1.37059	1.32527	1.27892	1.24192	1.20992	1.18325	1.13171	1.068	1.01341	1.00623	0.996179	0.948987	0.947429	0.942533	0.966289
	Q5	Deaths	1286	1229	1169	1122	1136	1116	1088	1066	1075	1086	1012	945	873	859	813	813	818	816	798	783	766	756	721	720	683
		Rate	76.6665	71.4846	66.9126	63.433	63.6841	62.2912	60.7585	59.6678	60.26	61.2337	57.3669	53.6979	49.1702	47.5836	44.0839	43.0391	42.2666	41.1408	39.2999	37.6523	36.0586	34.9747	32.8923	32.4946	30.5805
		SE of rate	2.13789	2.03909	1.95704	1.89373	1.88948	1.86464	1.84201	1.82752	1.83791	1.85813	1.80331	1.74679	1.66416	1.62353	1.54609	1.50945	1.47782	1.44022	1.3912	1.34558	1.30285	1.27202	1.22497	1.211	1.17013
45-54	Q1	Deaths	2485	2365	2243	2191	2086	2042	1856	1777	1696	1637	1568	1484	1417	1427	1407	1370	1286	1225	1167	1081	1017	982	900	845	762
		Rate	156.605	148.107	139.209	135.045	127.603	123.27	109.452	101.822	94.3482	87.6818	80.6369	73.3553	68.061	66.926	64.7187	62.158	57.9403	55.0686	52.4629	49.0883	46.8282	45.8526	42.1153	39.2802	34.9993
		SE of rate	3.14154	3.0455	2.93935	2.88507	2.79386	2.7279	2.54059	2.41544	2.29098	2.16713	2.03639	1.90421	1.80806	1.77167	1.72537	1.67933	1.6157	1.57339	1.53574	1.49302	1.46841	1.46321	1.40384	1.35128	1.26789
	Q2	Deaths	2989	2847	2749	2662	2556	2429	2267	2169	2054	1983	1936	1831	1759	1723	1697	1643	1510	1459	1369	1340	1262	1167	1076	1005	965
		Rate	189.34	179.71	172.558	166.547	159.278	149.913	137.17	127.98	118.111	110.247	103.749	94.6175	88.5411	84.8482	82.0802	78.4664	71.6447	69.0741	64.8024	63.9998	61.0327	57.1698	52.8429	49.0856	46.5936
		SE of rate	3.46321	3.36805	3.29115	3.22799	3.15047	3.04177	2.88094	2.74796	2.60608	2.47575	2.35793	2.2112	2.11111	2.04409	1.9925	1.93582	1.84372	1.80837	1.75142	1.74834	1.71804	1.67352	1.61094	1.54836	1.4999
	Q3	Deaths	3352	3148	3057	2880	2810	2704	2662	2461	2357	2182	2129	2001	1948	1909	1896	1847	1774	1683	1607	1528	1457	1386	1281	1247	1174
		Rate	218.347	205.129	199.013	187.81	183.473	175.821	170.65	154.701	145.187	130.602	123.311	112.033	106.384	102.058	99.5743	95.7476	91.2823	86.2777	82.2021	78.6251	75.6647	72.6424	67.0722	64.7435	60.1517
		SE of rate	3.77133	3.65602	3.59942	3.49963	3.46114	3.38118	3.30753	3.11844	2.99052	2.7959	2.67247	2.5045	2.41035	2.33584	2.2868	2.22789	2.16725	2.10308	2.05057	2.0114	1.98227	1.95123	1.87399	1.83342	1.75555
	Q4	Deaths	4099	3875	3713	3549	3392	3177	3009	2842	2698	2643	2594	2463	2353	2217	2180	2118	2095	2031	2004	1929	1848	1780	1653	1582	1450
		Rate	271.892	258.405	248.884	239.898	231.25	217.424	204.762	191.291	179.505	172.271	164.746	151.989	142.172	131.509	127.308	122.248	120.106	115.989	114.112	110.171	105.952	102.343	94.4639	89.2855	80.4968
		SE of rate	4.24675	4.15112	4.08445	4.02692	3.97058	3.85744	3.73284	3.58825	3.45585	3.35092	3.23467	3.06253	2.93092	2.79301	2.72664	2.65631	2.62405	2.57373	2.54907	2.50843	2.46466	2.42576	2.32343	2.2448	2.11395
	Q5	Deaths	5507	5301	5172	4999	4702	4363	4011	3821	3602	3494	3387	3260	3125	2983	3000	2939	2798	2656	2630	2648	2652	2473	2395	2240	2215
		Rate	350.672	341.468	337.488	331.816	317.784	299.112	276.515	263.581	248.52	238.922	228.023	215.049	203.186	191.423	190.308	184.784	175.052	165.673	163.59	164.559	164.552	152.87	146.518	134.842	130.848
		SE of rate	4.72545	4.68998	4.69277	4.69305	4.63437	4.52837	4.36608	4.26408	4.14084	4.04198	3.91806	3.76642	3.6347	3.50484	3.47452	3.4085	3.30935	3.21468	3.1899	3.19788	3.19533	3.07405	2.9939	2.84906	2.78022
55-64	Q1	Deaths	6727	6798	6750	6555	6253	6004	5600	5232	4831	4686	4513	4355	4082	3814	3536	3318	3171	3058	2889	2716	2586	2501	2412	2322	2261
		Rate	478.548	474.781	466.601	452.518	434.545	418.319	390.246	363.493	333.872	321.207	306.089	291.685	270.043	250.092	229.905	212.773	198.649	186.087	170.592	154.548	141.421	131.743	123.646	116.493	111.543
		SE of rate	5.83465	5.75842	5.67929	5.58919	5.49528	5.39868	5.21488	5.0253	4.80354	4.69227	4.55633	4.41997	4.22665	4.04957	3.86627	3.69384	3.52768	3.3651	3.17384	2.9655	2.78098	2.63433	2.51764	2.41751	2.34581
	Q2	Deaths	8259	8240	8157	8079	7715	7293	6793	6487	6193	5914	5602	5262	4929	4491	4221	4026	3899	3767	3621	3446	3286	3144	3041	2925	2831
		Rate	555.241	545.475	536.449	532.833	514.547	489.84	458.321	438.263	418.154	398.021	374.874	349.24	324.304	293.72	274.363	258.645	245.165	230.474	215.278	197.626	181.36	167.199	157.439	148.19	141.161
		SE of rate	6.10967	6.00912	5.93968	5.92805	5.8581	5.7359	5.56082	5.44142	5.31356	5.17566	5.00858	4.81447	4.61927	4.3829	4.22297	4.07632	3.92629	3.75512	3.57755	3.36656	3.16379	2.9819	2.85499	2.74004	2.65304
	Q3	Deaths	9564	9689	9690	9427	8925	8312	7835	7191	6762	6316	6182	5793	5491	5111	4881	4650	4292	4125	3970	3878	3744	3624	3479	3329	3144
		Rate	633.18	633.848	632.504	620.131	596.942	563.081	536.313	495.851	468.836	439.088	429.736	401.445	379.002	352.155	335.603	317.312	287.887	270.338	253.837	240.353	224.151	209.712	196.274	184.067	171.176
		SE of rate	6.47452	6.4394	6.42542	6.387	6.31871	6.17615	6.05897	5.84731	5.70143	5.52498	5.46559	5.27441	5.11465	4.92585	4.80365	4.65329	4.39432	4.20916	4.02866	3.85963	3.6633	3.48361	3.32763	3.1902	3.05283
	Q4	Deaths	11572	11606	11576	10926	10256	9579	9034	8426	7939	7536	7210	6698	6394	6013	5711	5410	5112	4851	4592	4430	4278	4088	3867	3709	3510
		Rate	772.499	768.56	768.678	735.521	706.704	673.402	646.608	612.158	584.305	560.185	539.666	503.065	481.327	454.622	433.636	410.502	384.221	359.206	334.615	315.679	297.304	276.984	257.095	242.618	226.477
		SE of rate	7.18114	7.13405	7.14439	7.03662	6.97828	6.88041	6.80301	6.66888	6.55777	6.45299	6.35561	6.14684	6.01941	5.8628	5.73812	5.58107	5.37386	5.15736	4.93793	4.7429	4.54548	4.3321	4.13435	3.98377	3.8227
	Q5	Deaths	14646	14641	14647	14249	13624	12936	12146	11396	10587	10042	9652	9168	8573	7893	7496	7189	6867	6449	6019	5700	5570	5281	5040	4690	4642
		Rate	921.979	916.585	922.673	914.077	899.47	876.725	843.823	809.326	767.158	740.409	722.089	693.741	655.532	611.241	588.071	568.882	544.042	509.391	473.96	445.59	431.162	404.001	382.027	352.397	345.646
		SE of rate	7.61836	7.57508	7.62383	7.65756	7.7061	7.70838	7.65657	7.58136	7.45587	7.38859	7.34991	7.24536	7.0799	6.88005	6.79227	6.70947	6.56522	6.34315	6.10913	5.90198	5.77714	5.55936	5.3812	5.14571	5.07316
65-74	Q1	Deaths	12121	11702	11634	11513	11492	11182	10644	10239	9871	9857	9982	10020	9769	9194	8610	8248	7841	7362	6749	6259	5825	5455	5042	4666	4313
		Rate	1215.2	1193.18	1188.92	1160.15	1129.04	1079.22	1014.62	967.199	922.924	909.08	902.6	885.363	849.753	793.469	741.368	705.847	665.36	618.179	559.434	510.508	467.244	430.434	392.202	359.033	328.3
		SE of rate	11.0377	11.03	11.0227	10.8123	10.532	10.2059	9.83445	9.55844	9.28935	9.1565	9.03414	8.84479	8.59741	8.27519	7.98973	7.77206	7.514	7.2047	6.80972	6.45283	6.12204	5.82785	5.52343	5.25608	4.99898
	Q2	Deaths	15662	15361	15270	14712	14395	13897	13540	13127	12716	12516	12487	12327	12057	11475	10812	10237	9497	8927	8213	7681	7246	6796	6203	5590	5166
		Rate	1394.07	1395.26	1396.17	1333.01	1278.04	1217.88	1177.04	1135.16	1092.11	1064.05	1045.18	1013.4	981.419	932.474	882.296	835.589	773.311	723.138	659.875	609.952	567.47	524.384	471.903	420.79	384.607
		SE of rate	11.1393	11.2576	11.2985	10.99	10.6522	10.331	10.1154	9.90774	9.68481	9.51111	9.35327	9.12746	8.93789	8.70483	8.48519	8.2586	7.93526	7.65365	7.28133	6.95964	6.66643	6.36096	5.99172	5.62807	5.35106
	Q3	Deaths	17700	17255	17033	16633	16328	15848	15395	14939	14648	14373	14207	13778	13321	12640	11723	10992	10315	9861	9219	8451	7788	7238	6922	6412	5941
		Rate	1527.22	1522.78	1517.52	1473.34	1422.05	1367.14	1321.84	1280.02	1250.1	1218	1189.74	1138.33	1095.09	1042.7	976.341	920.59	866.393	828.348	772.175	702.829	641.205	589.467	557.973	513.329	472.181
		SE of rate	11.4793	11.5926	11.6276	11.424	11.1288	10.8599	10.6534	10.4726	10.329	10.1595	9.98164	9.69784	9.48812	9.27443	9.01742	8.78067	8.53062	8.34166	8.04218	7.64531	7.2658	6.92867	6.70652	6.41061	6.12603
	Q4	Deaths	19268	18759	18614	18439	18350	17722	16913	16267	15855	15640	15541	15156	14578	13691	12842	11908	11135	10524	9978	9351	8716	8042	7403	6735	6309
		Rate	1700.26	1696.44	1703.68	1682.81	1651.66	1585.23	1510.91	1454.76	1416.18	1391.19	1371.17	1325.57	1275.7	1209.41	1152.6	1081.64	1021.18	971.926	925.3	868.322	808.963	745.352	685.297	624.001	585.561
		SE of rate	12.2489	12.3861	12.4873	12.3927	12.1928	11.9079	11.6179	11.4061	11.247	11.1242	10.9989	10.7674	10.5658	10.3361	10.1709	9.91207	9.67734	9.47421	9.26319	8.97949	8.66503	8.31149	7.9648	7.60355	7.37211
	Q5	Deaths	21906	21421	21277	21047	21038	20538	20024	19642	19319	19050	18766	18144	17512	16421	15394	14280	13330	12468	11763	11036	10417	9679	8981	8244	7554
		Rate	1870.46	1879.39	1894.98	1874.89	1853.53	1803.28	1760.66	1733.78	1707.95	1682.32	1649.65	1588.14	1541.23	1466.53	1404.72	1326.79	1258.96	1194.49	1140.26	1081.72	1030.2	966.609	904.785	841.222	781.615
		SE of rate	12.6377	12.8409	12.9912	12.9235	12.779	12.583	12.4423	12.3709	12.2881	12.1888	12.0422	11.7902	11.6466	11.4444	11.3218	11.103	10.9043	10.6975	10.5134	10.297	10.0937	9.82506	9.54735	9.26492	8.99299
75-84	Q1	Deaths	10922	11298	11676	11940	11952	12007	12114	12291	12423	12278	12286	11918	11828	11565	11485	11168	10806	10433	10220	9975	9822	9594	9273	8796	8274
		Rate	2584.86	2569.34	2555.09	2526.37	2453.28	2396.03	2350.63	2328.96	2311.6	2262.35	2266.46	2216.31	2178.54	2068.75	1968.49	1851.11	1743.81	1645.34	1573.03	1490.31	1416.22	1332.74	1247.01	1151.03	1056.1
		SE of rate	24.7335	24.1724	23.646	23.1204	22.4402	21.8663	21.357	21.0072	20.7396	20.4172	20.4476	20.3016	20.0313	19.2369	18.3682	17.5164	16.7752	16.1083	15.56	14.9218	14.2899	13.6065	12.9497	12.2728	11.6104
	Q2	Deaths	13688	14239	14913	15200	15559	15425	15309	15219	15374	15308	15181	14378	14013	13737	13628	13359	12826	12423	12091	11838	11817	11493	11207	10406	9817
		Rate	2801.17	2809.79	2843.95	2816.62	2811.09	2722.31	2638.06	2569.92	2556.62	2528.63	2519.19	2415.06	2341.73	2240.6	2140.8	2039.98	1916.64	1823.09	1739.53	1662.01	1610.77	1521.68	1449.64	1321.44	1225.34
		SE of rate	23.9425	23.547	23.2884	22.8458	22.5363	21.9192	21.3212	20.8318	20.6193	20.4374	20.4461	20.1409	19.782	19.117	18.3384	17.6497	16.9237	16.3567	15.8198	15.2755	14.8177	14.1941	13.6935	12.9541	12.3671
	Q3	Deaths	15100	15630	16244	16669	16809	16565	16500	16516	16663	16650	16555	15854	15380	14869	14747	14360	14048	13524	13150	12707	12485	12021	11431	10700	9954
		Rate	2951.92	2952.39	2973.13	2973.5	2932.9	2832.2	2762.44	2716.62	2705.13	2691.57	2696.17	2622.59	2540.92	2407.57	2309.19	2194.71	2109.37	2001.95	1915.4	1814.64	1742.86	1642.14	1537.99	1423.9	1312
		SE of rate	24.0224	23.6154	23.3275	23.031	22.6217	22.0053	21.5055	21.1386	20.9561	20.8592	20.9548	20.8287	20.4886	19.7441	19.0155	18.3147	17.7969	17.2147	16.7031	16.0979	15.598	14.9775	14.385	13.7654	13.1502
	Q4	Deaths	15093	15619	16410	17013	17079	16682	16464	16462	16645	16439	16200	15397	15119	14743	14596	14253	13799	13478	13015	12770	12392	11925	11188	10434	9836
		Rate	3025.4	3033.99	3099.74	3143.82	3098.74	2977.48	2888.41	2847.73	2851.28	2813.74	2803.65	2717.08	2673.7	2562.69	2459.43	2349.32	2239.4	2161.02	2058.07	1990.53	1902.44	1812.29	1692.63	1578.77	1490.2
		SE of rate	24.6261	24.2766	24.1975	24.1028	23.7112	23.0528	22.5108	22.1951	22.1003	21.9455	22.0275	21.897	21.7446	21.1058	20.3572	19.6783	19.0637	18.6143	18.04	17.6146	17.0899	16.5958	16.0024	15.4559	15.0258
	Q5	Deaths	15860	16294	16924	17321	17467	17116	17073	16905	16813	16433	16134	15527	15071	14736	14576	14373	14040	13570	13056	12617	12315	11904	11173	10365	9599
		Rate	3217.86	3220.83	3274.17	3299.33	3287.29	3188.12	3144.24	3087.45	3057.38	3001.24	2993.23	2948.8	2876.62	2770.07	2659.96	2569.58	2476.19	2370.94	2257.02	2161	2092.69	2023.87	1912.52	1795.27	1682.24
		SE of rate	25.5515	25.2322	25.1681	25.0691	24.8731	24.3688	24.0636	23.7461	23.579	23.4122	23.5651	23.6647	23.4321	22.8192	22.0321	21.4333	20.8978	20.3531	19.7528	19.2388	18.8577	18.5497	18.0935	17.6337	17.1702
85+	Q1	Deaths	3229	3250	3393	3540	3731	3811	3966	4086	4428	4702	5106	5268	5456	5562	5634	5639	5618	5725	5730	5786	5776	5707	5639	5641	5841
		Rate	4787.96	4683.74	4696	4673.45	4662.76	4500.37	4414.42	4307.58	4433.81	4467.29	4566.88	4453.24	4369.62	4264.29	4134.2	3964.37	3781.94	3699.68	3578.81	3510.11	3451.04	3351.79	3177.81	2950.17	2805.81
		SE of rate	84.259	82.1582	80.6187	78.5482	76.3362	72.9001	70.0966	67.3883	66.6305	65.1482	63.9115	61.3554	59.1571	57.1783	55.0786	52.7926	50.4573	48.8964	47.2783	46.1458	45.4084	44.3684	42.3182	39.2798	36.7126
	Q2	Deaths	3777	3846	4086	4326	4505	4623	4846	5110	5408	5620	5993	6127	6296	6254	6389	6502	6518	6570	6578	6733	6755	6608	6481	6328	6358
		Rate	4871.29	4819.07	4915.02	4960.61	4888.24	4740.66	4687.83	4692.34	4734.85	4691.58	4733.4	4591.06	4484.3	4277.12	4195.78	4104.12	3950.73	3832.96	3720.15	3726.44	3714.15	3599.62	3403.9	3103.22	2883.84
		SE of rate	79.2629	77.7067	76.891	75.4209	72.8291	69.7232	67.3411	65.6415	64.3854	62.5823	61.1436	58.6528	56.5148	54.0844	52.4924	50.8976	48.9351	47.2881	45.8683	45.414	45.1905	44.2814	42.2821	39.0103	36.1669
	Q3	Deaths	3947	4054	4375	4579	4774	4769	5000	5172	5613	5748	6040	6030	6154	6257	6401	6603	6649	6652	6603	6610	6542	6405	6294	6322	6381
		Rate	4945.37	4945.23	5134.61	5131.16	5068.69	4791.86	4747.26	4672.64	4851.51	4756.94	4752.65	4521.05	4403.51	4314.04	4252.68	4229.98	4103.05	3963.63	3827.56	3766.81	3705.03	3599.95	3418.68	3225.43	3023.31
		SE of rate	78.7164	77.6684	77.6281	75.8282	73.3592	69.3889	67.1363	64.973	64.7559	62.7436	61.1529	58.2212	56.1333	54.5383	53.1543	52.0556	50.3187	48.5978	47.1033	46.3312	45.8074	44.9818	43.0919	40.5658	37.8476
	Q4	Deaths	3639	3724	3969	4173	4298	4341	4460	4642	4940	5174	5446	5465	5586	5615	5742	5723	5691	5661	5742	5907	5815	5638	5467	5480	5504
		Rate	4909.87	4923.32	5087.74	5136.7	5034.73	4831.71	4710.01	4684.63	4791.88	4824.87	4842.83	4635.83	4526.56	4389.43	4332.57	4172.01	4005.46	3857.08	3816.02	3860.91	3788.17	3651.58	3438.21	3248.97	3046.89
		SE of rate	81.3915	80.6777	80.7578	79.5169	76.7968	73.3341	70.5268	68.7579	68.1778	67.0768	65.6236	62.7094	60.5644	58.5778	57.176	55.1485	53.0956	51.264	50.3592	50.235	49.677	48.6315	46.5006	43.8889	41.0694
	Q5	Deaths	3299	3477	3660	3812	3906	3938	4118	4231	4400	4464	4680	4671	4700	4605	4659	4735	4739	4717	4609	4572	4505	4404	4276	4288	4392
		Rate	5042.72	5251.71	5410.52	5430.59	5298.35	5074.15	5035.15	4949.06	4958.14	4856.03	4880.19	4673.9	4517.15	4292.71	4212.29	4156.79	4038.86	3914.91	3756.44	3691.09	3633.89	3537.55	3320.6	3135.28	3003.55
		SE of rate	87.7958	89.0632	89.4331	87.957	84.7764	80.8585	78.4638	76.0854	74.7467	72.6807	71.3368	68.3871	65.8893	63.2581	61.7123	60.4085	58.67	57.0019	55.3316	54.5885	54.1407	53.3063	50.7806	47.8795	45.3214
