# Supplementary material for: Unequal Trends in Coronary Heart Disease Mortality by Socioeconomic Circumstances, England 1982–2006: An Analytical Study
Source: PLoS One. 2013 Mar 20;8(3):e59608. doi: 10.1371/journal.pone.0059608 (PMC3603902; doi:10.1371/journal.pone.0059608)
Supplement: Table S2 — Women: CHD death counts, mortality rates per 100,000 and standard errors of rates by age group, deprivation quintile and year. 1982–2006, England. (XLSX) [file pone.0059608.s002.xlsx]

## Sheet: WOMEN
Table S2: Women - CHD death counts, mortality rate per 100,000 and standard error of rate, by agegroup, deprivation quintile and year. 1982-2006, England
Counts and rates are 3-year averages ('1982' estimate based on pooled data for 1981, 1982, 1983)
			1982	1983	1984	1985	1986	1987	1988	1989	1990	1991	1992	1993	1994	1995	1996	1997	1998	1999	2000	2001	2002	2003	2004	2005	2006
35-44	Q1	Deaths	71	66	59	50	49	52	54	52	55	50	51	49	55	54	53	42	39	39	47	53	51	37	34	30	36
		Rate	3.77763	3.38522	2.93841	2.42398	2.31901	2.41439	2.47869	2.37123	2.49634	2.27945	2.34803	2.28327	2.57134	2.51244	2.43978	1.90346	1.73358	1.6954	1.99683	2.20573	2.09094	1.50006	1.36934	1.20302	1.44194
		SE of rate	0.448322	0.416692	0.382549	0.342803	0.331287	0.334815	0.337308	0.32883	0.336606	0.322363	0.328789	0.326181	0.34672	0.3419	0.33513	0.29371	0.277595	0.271481	0.291267	0.30298	0.29279	0.246609	0.234839	0.21964	0.240323
	Q2	Deaths	78	74	81	93	80	79	57	53	46	49	61	67	66	66	63	60	54	51	54	53	51	46	48	46	47
		Rate	4.27745	3.9183	4.17268	4.67509	3.93693	3.82476	2.73414	2.52997	2.18863	2.34379	2.94706	3.27485	3.23562	3.22026	3.04261	2.85459	2.5229	2.3339	2.41994	2.32806	2.20572	1.96315	2.02964	1.93143	1.96738
		SE of rate	0.484326	0.455493	0.463631	0.484784	0.440162	0.430319	0.362146	0.347518	0.322696	0.334827	0.377332	0.400087	0.398277	0.396387	0.383333	0.368526	0.343323	0.326812	0.329312	0.319784	0.308863	0.289451	0.292954	0.284775	0.286972
	Q3	Deaths	102	92	86	93	109	109	101	97	97	99	93	90	83	71	68	69	78	91	100	94	92	83	82	74	69
		Rate	5.88846	5.13761	4.68082	4.94838	5.68759	5.60456	5.15145	4.92718	4.91259	5.03616	4.76722	4.64981	4.28342	3.63221	3.43047	3.41715	3.78292	4.31408	4.63614	4.26727	4.10711	3.6516	3.56956	3.1965	2.97011
		SE of rate	0.583044	0.535633	0.504746	0.513123	0.544772	0.536819	0.512588	0.50028	0.498798	0.506153	0.494337	0.490133	0.470167	0.431064	0.416006	0.411376	0.428332	0.452239	0.463614	0.440136	0.428196	0.400815	0.394192	0.371586	0.357559
	Q4	Deaths	158	148	135	128	122	126	127	133	138	138	124	113	100	95	93	98	94	87	84	100	115	119	105	97	102
		Rate	9.41293	8.55189	7.6264	7.09363	6.65481	6.79691	6.816	7.12375	7.37852	7.40603	6.68724	6.11288	5.3751	5.03462	4.83499	4.97643	4.65509	4.19759	3.95423	4.5998	5.19364	5.29418	4.62212	4.23546	4.43338
		SE of rate	0.748852	0.702961	0.656376	0.626995	0.602498	0.605517	0.604822	0.617707	0.628101	0.630443	0.600531	0.575051	0.53751	0.516541	0.501365	0.502695	0.480136	0.450028	0.431442	0.45998	0.48431	0.485317	0.451073	0.430046	0.43897
	Q5	Deaths	240	224	222	218	218	218	213	208	195	188	186	181	186	179	181	166	187	194	192	170	164	183	194	183	179
		Rate	14.5147	13.2043	12.8601	12.4543	12.3185	12.2333	11.9288	11.65	10.9141	10.5532	10.464	10.1727	10.3432	9.77588	9.66372	8.6319	9.46932	9.56972	9.25143	8.02282	7.61243	8.37915	8.79075	8.23343	8.02647
		SE of rate	0.93692	0.882252	0.863112	0.843515	0.834313	0.828543	0.817346	0.807784	0.781576	0.76967	0.767258	0.756128	0.758399	0.730683	0.718299	0.669965	0.692465	0.687066	0.667664	0.615322	0.594431	0.619404	0.631139	0.608633	0.599926
45-54	Q1	Deaths	357	333	328	288	252	236	231	245	212	204	179	190	186	191	187	210	213	206	167	162	153	145	139	147	156
		Rate	22.65	21.0171	20.5452	17.9364	15.5854	14.4007	13.7611	14.1665	11.8824	10.9833	9.22461	9.37958	8.89321	8.8934	8.5157	9.40529	9.44549	9.08887	7.35344	7.18868	6.88215	6.61873	6.37702	6.70791	7.0286
		SE of rate	1.19877	1.15173	1.13442	1.05691	0.981785	0.937405	0.905416	0.905065	0.816086	0.768985	0.68948	0.680466	0.652082	0.643504	0.622729	0.649026	0.647194	0.633252	0.569026	0.564796	0.556389	0.549655	0.540892	0.553259	0.562739
	Q2	Deaths	472	465	438	412	386	362	337	329	319	321	308	283	288	298	291	276	260	256	239	218	205	188	206	219	218
		Rate	29.9837	29.4758	27.657	25.9693	24.2579	22.5347	20.5588	19.5545	18.4489	17.9082	16.5148	14.5884	14.4202	14.564	13.934	13.0144	12.1451	11.8957	11.0758	10.1676	9.67482	8.98751	9.8841	10.4576	10.289
		SE of rate	1.38011	1.36691	1.3215	1.27942	1.2347	1.1844	1.11991	1.07808	1.03294	0.99954	0.941017	0.867193	0.849716	0.843672	0.816827	0.783373	0.753205	0.743479	0.716436	0.688638	0.675719	0.655482	0.688658	0.706659	0.69686
	Q3	Deaths	548	530	538	514	478	442	390	380	375	392	383	363	359	350	343	328	305	299	288	290	283	271	244	211	196
		Rate	35.3908	34.3055	34.871	33.4412	31.1853	28.7377	25.0063	23.8884	23.0825	23.4127	22.0922	20.199	19.4476	18.5337	17.8121	16.7805	15.4541	15.0563	14.4417	14.5903	14.3541	13.8571	12.4784	10.7084	9.81484
		SE of rate	1.51182	1.49014	1.5034	1.47503	1.42638	1.36692	1.26625	1.22545	1.19198	1.18252	1.12886	1.06017	1.02641	0.990669	0.961766	0.926548	0.884898	0.870731	0.850987	0.856774	0.853264	0.841757	0.798846	0.737195	0.70106
	Q4	Deaths	832	779	735	705	675	638	604	568	556	530	528	508	493	457	444	455	475	483	450	447	411	391	345	310	296
		Rate	54.8938	51.7837	49.2318	47.7106	46.1243	43.7723	41.1943	38.2897	36.9976	34.4915	33.421	31.1991	29.6157	26.9401	25.752	26.0635	26.9983	27.3127	25.3502	25.2062	23.2441	22.1515	19.4332	17.2442	16.1718
		SE of rate	1.9031	1.85535	1.81594	1.79689	1.77532	1.73296	1.67617	1.6066	1.56905	1.49822	1.45446	1.38424	1.33382	1.26021	1.22214	1.22188	1.23877	1.24277	1.19502	1.19221	1.14655	1.12025	1.04625	0.979403	0.939969
	Q5	Deaths	1193	1169	1161	1087	1044	962	930	910	866	847	792	787	749	715	710	697	677	659	668	661	652	597	548	514	501
		Rate	76.9891	76.4364	77.0148	73.3861	71.7399	66.9662	64.9917	63.5076	60.2899	58.2822	53.5274	52.042	48.7834	45.968	45.134	43.93	42.4686	41.2158	41.6751	41.173	40.4994	36.8791	33.449	30.8317	29.4029
		SE of rate	2.22899	2.23559	2.26026	2.22587	2.22029	2.15908	2.13116	2.10526	2.04873	2.0026	1.90201	1.8551	1.78251	1.7191	1.69385	1.66397	1.6322	1.60554	1.61246	1.60144	1.58608	1.50936	1.42887	1.35993	1.31363
55-64	Q1	Deaths	1608	1619	1634	1581	1536	1399	1325	1234	1210	1161	1104	1042	965	914	864	817	726	666	647	660	658	579	528	458	469
		Rate	107.633	106.731	106.945	103.708	101.87	93.494	89.0595	83.2152	81.6424	78.0696	73.7021	68.8636	63.1058	59.2992	55.5727	51.7831	44.9037	39.9634	37.622	36.8625	35.1864	29.6865	26.257	22.2248	22.2953
		SE of rate	2.68412	2.65258	2.64565	2.60823	2.59926	2.49963	2.44665	2.36889	2.34705	2.29121	2.21817	2.13332	2.03145	1.96144	1.89062	1.81166	1.66653	1.54855	1.47907	1.43487	1.37171	1.23373	1.14269	1.0385	1.0295
	Q2	Deaths	2341	2309	2321	2174	2045	1985	1883	1835	1704	1667	1516	1374	1204	1121	1072	1034	992	944	907	836	803	756	727	693	640
		Rate	145.173	141.511	141.823	133.764	127.85	125.651	120.43	118.285	110.434	108.223	98.22	88.5685	77.1617	71.5789	68.1195	64.9751	61.0222	56.4869	52.7029	46.7882	43.128	38.9939	36.3935	33.8825	30.7017
		SE of rate	3.00044	2.94494	2.9438	2.86887	2.82718	2.82023	2.7753	2.76129	2.67527	2.65064	2.52261	2.38938	2.22376	2.13787	2.08053	2.02063	1.93746	1.83849	1.74997	1.6182	1.52195	1.41819	1.34976	1.28709	1.21359
	Q3	Deaths	2765	2865	2934	2856	2763	2547	2402	2254	2141	1979	1836	1751	1684	1578	1438	1343	1248	1183	1119	1073	1033	972	900	846	829
		Rate	167.663	172.264	176.621	173.949	171.883	161.292	154.517	146.918	141.044	131.283	122.186	116.545	112.015	105.105	95.7896	88.9121	81.2977	75.343	69.5476	64.5466	59.9415	54.4121	49.0818	45.1436	43.4343
		SE of rate	3.18853	3.21835	3.26072	3.25493	3.26996	3.19594	3.15275	3.09454	3.04822	2.95111	2.85158	2.78517	2.72963	2.64587	2.52603	2.42618	2.30129	2.19054	2.07906	1.97049	1.86499	1.74527	1.63606	1.55207	1.50853
	Q4	Deaths	3705	3777	3776	3714	3581	3351	3138	2927	2851	2636	2503	2253	2133	1956	1877	1777	1650	1523	1426	1353	1304	1198	1138	1082	1051
		Rate	226.863	230.077	231.298	231.41	229.287	219.844	210.521	200.236	198.291	185.687	177.918	161.144	153.418	141.766	136.942	129.73	119.418	108.633	100.103	92.9027	87.3481	78.2681	72.9929	68.3377	65.4367
		SE of rate	3.72708	3.74369	3.76405	3.79718	3.83157	3.79776	3.7581	3.70109	3.71368	3.61667	3.55623	3.39495	3.32185	3.20543	3.16085	3.07749	2.93986	2.78363	2.65086	2.52569	2.41888	2.26129	2.16376	2.07753	2.01846
	Q5	Deaths	5360	5537	5584	5442	5196	4964	4684	4426	4127	3918	3630	3339	3036	2827	2718	2614	2444	2244	2077	1951	1812	1657	1532	1420	1350
		Rate	316.402	326.138	332.095	330.905	326.606	321.751	312.511	303.087	289.135	279.76	263.216	245.252	225.793	213.356	208.048	201.869	188.924	172.82	159.317	148.5	136.654	123.726	113.636	104.623	98.7092
		SE of rate	4.32172	4.38292	4.44416	4.48564	4.53095	4.56671	4.56622	4.55576	4.50073	4.46944	4.36877	4.24429	4.09789	4.01275	3.99061	3.94836	3.82153	3.64824	3.49578	3.362	3.21028	3.03948	2.90326	2.77642	2.68652
65-74	Q1	Deaths	5715	5542	5514	5418	5283	5131	4932	4806	4709	4524	4492	4429	4321	3989	3661	3407	3207	2932	2716	2551	2354	2130	1858	1753	1631
		Rate	461.624	456.269	456.744	444.833	425.393	407.875	389.326	378.4	369.815	353.188	346.122	335.414	324.162	299.256	276.751	258.695	243.92	222.596	205.131	190.588	173.282	154.151	132.402	123.677	113.972
		SE of rate	6.10633	6.12897	6.15091	6.04335	5.85261	5.69411	5.54372	5.45833	5.38915	5.25104	5.16427	5.03998	4.93139	4.73817	4.57393	4.43202	4.30723	4.11089	3.93611	3.77347	3.5715	3.34007	3.07165	2.95392	2.82209
	Q2	Deaths	7795	7636	7590	7488	7339	7068	6768	6425	6242	6147	6162	5939	5670	5325	4916	4613	4221	3922	3454	3163	2968	2820	2576	2333	2090
		Rate	551.834	552.374	554.36	544.447	525.752	502.13	479.488	455.673	442.938	435.012	432.09	411.284	391.062	369.379	345.68	327.743	302.128	281.813	248.308	226.246	210.441	197.638	178.667	160.77	142.982
		SE of rate	6.25029	6.32121	6.36313	6.29177	6.1371	5.97266	5.82837	5.68483	5.60636	5.54842	5.50444	5.33686	5.19342	5.06189	4.93024	4.82549	4.65033	4.49994	4.22502	4.02283	3.86277	3.72174	3.52023	3.3285	3.12759
	Q3	Deaths	9334	9122	8958	8833	8668	8407	8134	7766	7553	7383	7291	7027	6783	6334	5922	5492	5157	4777	4394	3960	3622	3223	2983	2678	2447
		Rate	628.081	628.188	624.252	614.485	596.023	575.216	556.915	533.947	521.013	509.315	500.063	477.909	461.554	435.582	414.91	390.693	371.417	347.114	321.095	289.709	264.425	234.284	215.841	193.479	176.48
		SE of rate	6.50103	6.57726	6.5956	6.53819	6.40182	6.27351	6.175	6.05898	5.99499	5.92748	5.8564	5.70112	5.60417	5.47307	5.39162	5.27194	5.17205	5.02221	4.844	4.60377	4.39367	4.12679	3.95192	3.73878	3.56761
	Q4	Deaths	10512	10474	10567	10636	10456	9940	9581	9257	9186	8955	9027	8680	8297	7610	7007	6584	6066	5607	5118	4747	4404	4005	3607	3235	2921
		Rate	703.439	718.698	735.572	741.26	722.626	686.041	664.262	646.812	646.069	631.839	635.54	608.518	584.722	544.724	513.696	492.675	462.05	433.32	400.088	374.549	350.01	320.401	290.24	262.624	239.232
		SE of rate	6.86095	7.02247	7.15565	7.18756	7.06693	6.88108	6.78632	6.72268	6.74086	6.67688	6.68915	6.53151	6.41931	6.24431	6.13678	6.07178	5.9325	5.78686	5.5925	5.43625	5.27421	5.06281	4.83264	4.61741	4.42642
	Q5	Deaths	13623	13288	13218	13185	13035	12814	12510	12110	11802	11515	11352	10915	10325	9637	8911	8227	7554	6889	6369	5917	5548	5120	4592	4154	3727
		Rate	878.706	881.72	893.181	895.677	881.758	869.455	856.575	839.545	827.368	813.463	803.845	773.338	739.212	704.621	671.137	636.201	598.355	557.219	524.584	496.28	473.32	444.229	404.416	372.534	340.74
		SE of rate	7.52848	7.64894	7.76884	7.8003	7.72314	7.68077	7.65838	7.62908	7.61589	7.58064	7.5446	7.40215	7.27485	7.17769	7.10964	7.01413	6.88446	6.71348	6.57323	6.45173	6.35458	6.20828	5.96798	5.78006	5.5814
75-84	Q1	Deaths	10538	10639	10952	11323	11419	11397	11215	11177	11146	11074	11039	10589	10272	9740	9483	9126	8695	8292	7837	7475	7210	7006	6794	6213	5715
		Rate	1444.61	1418.62	1421.64	1435.7	1419.77	1391.57	1344.65	1318.59	1300.18	1288.14	1294.27	1259.55	1222.81	1141.5	1081.98	1021.11	960.17	907.385	849.681	798.793	753.384	713.188	677.278	611.37	557.502
		SE of rate	14.0725	13.7536	13.5845	13.4922	13.2863	13.0349	12.6973	12.4723	12.3152	12.2409	12.3185	12.2402	12.0651	11.5663	11.1108	10.6889	10.2971	9.96465	9.59801	9.23908	8.87256	8.52057	8.21683	7.75627	7.3746
	Q2	Deaths	13730	13915	14383	14792	14828	14669	14550	14616	14647	14445	14303	13723	13242	12589	12063	11510	10883	10253	9647	9297	9067	8734	8220	7585	6977
		Rate	1582.46	1564.42	1579.84	1593.71	1572.96	1534.02	1499.39	1486.86	1477.68	1457.53	1458.97	1424.59	1380.56	1297.34	1215.68	1142.87	1071.64	1004.9	940.324	897.098	861.201	816.224	760.152	699.277	643.689
		SE of rate	13.5051	13.2621	13.1731	13.1038	12.9175	12.6658	12.4303	12.2986	12.2097	12.1271	12.1992	12.1609	11.9971	11.5627	11.0686	10.6527	10.2724	9.92422	9.57373	9.30397	9.04425	8.73379	8.38425	8.02918	7.70623
	Q3	Deaths	15411	15670	16169	16367	16485	16374	16221	16099	16069	16071	15940	15157	14273	13632	13315	13111	12463	11798	11097	10543	10126	9758	9224	8508	7761
		Rate	1637.53	1627.72	1645.35	1638.72	1630.26	1601.33	1567.75	1539.94	1527.6	1531.13	1538.49	1492.49	1415.51	1340.8	1285.46	1251.97	1184.85	1120.54	1051.77	993.884	945.027	902.304	850.892	789.149	725.996
		SE of rate	13.1909	13.003	12.9395	12.8092	12.6974	12.5142	12.3094	12.1368	12.0508	12.0779	12.1857	12.1229	11.8482	11.4838	11.1401	10.9339	10.6133	10.3163	9.98431	9.67951	9.39129	9.13424	8.85961	8.5555	8.24092
	Q4	Deaths	16942	17137	17946	17997	17896	17577	17424	17244	17080	16916	16705	15931	15263	14727	14269	13879	13123	12477	11670	11205	10978	10425	9611	8626	7841
		Rate	1733.25	1720.44	1773.27	1758.83	1736.8	1696	1669.97	1643.24	1624.14	1618.16	1624.77	1586.7	1536.68	1475.91	1408.85	1360.63	1285.81	1225.7	1147.53	1101.18	1075.66	1022	949.364	865.131	801.392
		SE of rate	13.3162	13.1424	13.2371	13.1106	12.9829	12.7924	12.6513	12.5136	12.4274	12.4415	12.571	12.5711	12.4384	12.162	11.7942	11.5495	11.2243	10.9731	10.6225	10.4029	10.2663	10.0095	9.68386	9.31487	9.05022
	Q5	Deaths	19713	20132	20393	20383	20065	19599	19480	19059	18961	18341	18150	17031	16188	15190	14631	14170	13614	12890	12066	11502	11294	10813	10108	9037	8207
		Rate	1950.19	1965.68	1973.64	1966.48	1938.1	1897.5	1888.06	1850.18	1849	1810.39	1832.32	1770.85	1710.76	1606.18	1531.5	1480.03	1428.49	1363.58	1284.61	1231.42	1214.34	1174.63	1117.47	1023.75	955.074
		SE of rate	13.89	13.8538	13.8206	13.7738	13.6822	13.5539	13.5276	13.4018	13.4279	13.3678	13.6008	13.5694	13.446	13.0321	12.6614	12.4333	12.2429	12.0103	11.6947	11.482	11.4266	11.2961	11.1148	10.7691	10.5425
85+	Q1	Deaths	6908	7132	7634	8015	8289	8367	8678	9031	9375	9861	10304	10488	10361	10343	10404	10316	10074	9825	9773	9696	9629	9393	9087	8687	8563
		Rate	3389.45	3384.78	3486.9	3517.48	3489.84	3379.7	3351.04	3339.47	3321.59	3350.69	3346.28	3269.48	3112.01	3017.6	2956.87	2857.64	2722.31	2591.34	2531.38	2481.22	2467.7	2417.56	2310.55	2123.52	1985.07
		SE of rate	40.7805	40.0797	39.9083	39.2898	38.3314	36.9483	35.9725	35.1407	34.3053	33.7422	32.9655	31.9251	30.5731	29.6714	28.9889	28.1353	27.123	26.1432	25.6061	25.1981	25.1479	24.9445	24.2385	22.7835	21.4517
	Q2	Deaths	8557	8965	9629	10101	10300	10271	10564	10942	11649	12149	12739	12720	12775	12559	12575	12538	12235	11973	11698	11719	11593	11133	10585	10052	9896
		Rate	3516.2	3558.71	3674.32	3698.63	3614.26	3456.1	3399.7	3377.14	3453.62	3465.55	3485.7	3353.36	3256.25	3120.3	3053.87	2978.58	2846.28	2728.87	2628.66	2613.45	2599.86	2517.27	2376.27	2185.21	2057.26
		SE of rate	38.0114	37.5853	37.4444	36.8009	35.6124	34.102	33.0771	32.285	31.9986	31.4414	30.8832	29.7329	28.8096	27.8432	27.233	26.6008	25.7321	24.9391	24.3041	24.1418	24.1464	23.8574	23.0967	21.7955	20.6804
	Q3	Deaths	8964	9426	10202	10659	10896	10978	11343	11617	12164	12475	13002	12844	12820	12783	12776	12776	12509	12212	11930	11700	11728	11394	11097	10598	10273
		Rate	3457.09	3513.85	3659.62	3673.62	3604.92	3491.22	3460.29	3410.46	3443.7	3413.09	3427.66	3275.72	3172.22	3092.78	3030.12	2972.71	2857.5	2739.54	2644.61	2581.65	2608.97	2563.81	2482.62	2299.66	2137.67
		SE of rate	36.5141	36.1925	36.2321	35.5824	34.5352	33.3208	32.4899	31.6421	31.2239	30.5581	30.0602	28.9039	28.0168	27.3547	26.8078	26.3	25.5491	24.7904	24.2126	23.8673	24.0911	24.0186	23.5671	22.3384	21.0907
	Q4	Deaths	9109	9593	10263	10649	10741	10855	11099	11515	11776	12122	12563	12626	12616	12294	12144	11990	11830	11547	11209	10998	11027	10688	10359	10024	9933
		Rate	3501.98	3574.82	3694.36	3697.48	3595.42	3510.35	3462.25	3476.94	3449.98	3452.19	3465.21	3382.66	3290.39	3145.57	3055.52	2969.2	2885.6	2776.5	2675.27	2619.42	2657.92	2611.87	2529.63	2385.49	2278.13
		SE of rate	36.6926	36.4987	36.4671	35.8304	34.6919	33.6927	32.8637	32.4015	31.792	31.3551	30.9159	30.1041	29.2945	28.3696	27.7271	27.1162	26.5304	25.8383	25.2688	24.9775	25.3112	25.2641	24.8541	23.8263	22.858
	Q5	Deaths	9418	9771	10263	10540	10754	10704	10923	11100	11426	11656	11730	11425	11199	10951	10648	10360	10143	9904	9700	9531	9532	9145	8780	8262	8161
		Rate	3779.55	3820.12	3899.97	3883.32	3839.7	3713.49	3679.88	3646.24	3670.96	3670.06	3605.4	3434.53	3298.27	3183.18	3061.05	2948.39	2860.33	2770.37	2712.11	2690.13	2748.82	2698.91	2595.28	2390.96	2287
		SE of rate	38.9458	38.6463	38.4967	37.8254	37.0265	35.893	35.2098	34.6086	34.3425	33.9937	33.2893	32.1321	31.1671	30.4183	29.6644	28.9671	28.4009	27.8377	27.5373	27.5552	28.1549	28.2225	27.6973	26.3045	25.316
